# Supplementary material for: Human Tyrosinase Displayed on the Surface of Chinese Hamster Ovary Cells for Ligand Fishing of Tyrosinase Inhibitors from Medicinal Plants
Source: Molecules. 2024 Dec 25;30(1):30. doi: 10.3390/molecules30010030 (PMC11721096; doi:10.3390/molecules30010030)
Supplement: Supplementary file 1 [file molecules-30-00030-s001.zip]

Archive with 1 entries (1 files):
- molecules-3353701-supplementary.pdf
